# Supplementary material for: Dairy Cattle and the Iconic Autochthonous Cattle in Northern Portugal Are Reservoirs of Multidrug-Resistant Escherichia coli
Source: Antibiotics (Basel). 2024 Dec 11;13(12):1208. doi: 10.3390/antibiotics13121208 (PMC11672626; doi:10.3390/antibiotics13121208)
Supplement: Supplementary file 1 [file antibiotics-13-01208-s001.zip]

Archive with 1 entries (1 files):
- antibiotics-3321471-supplementary.pdf
